# Supplementary material for: Characterisation of the neonatal brain using myelin-sensitive magnetisation transfer imaging
Source: Imaging Neurosci (Camb). 2023 Sep 12;1:imag-1-00017. doi: 10.1162/imag_a_00017 (PMC12007522; doi:10.1162/imag_a_00017)
Supplement: Supplementary Material [file imag_a_00017-supp.zip]

Archive with 2 entries (2 files):
- mtsat_supplementary_figures_revised_v2.pdf
- mtsat_supplementary_tables_2ndsub.xlsx
